# Supplementary material for: Synthesis runs counter to directional folding of a nascent protein domain
Source: Nat Commun. 2020 Oct 9;11:5096. doi: 10.1038/s41467-020-18921-8 (PMC7547688; doi:10.1038/s41467-020-18921-8)
Supplement: Supplementary file 4 — Source Data [file 41467_2020_18921_MOESM4_ESM.xlsx]

## Sheet: Cover Sheet
Source Data for Chen et al., 2020
This workbook contains all luminescence data and uncropped Western blot images.

## Sheet: Fig 2
Figure 2
	Luminescence Data
	replicate	G+20	G+33	G+46
	1	16600000	84200000	28800000
	2	17500000	89100000	29500000
	3	17200000	56500000	28000000
	mean	17100000	76600000	28800000
	std	458000	17600000	751000
	Western Blot (panel in Fig. 2B shows the 30 minute time point)

## Sheet: Fig 4
Figure 4 - Luminescence Readings
	R1, R2, R3:	replicates 1, 2 and 3
L	R1	R2	R3	mean	std
88	6810000	12800000	16800000	12200000	5040000
92	7580000	10600000	9630000	9280000	1550000
96	12000000	11900000	14700000	12900000	1600000
100	8400000	12400000	14800000	11900000	3250000
104	7320000	9650000	14100000	10400000	3450000
108	6750000	9160000	13100000	9670000	3210000
112	3010000	3570000	4900000	3820000	974000
116	3760000	14700000	7400000	8620000	5580000
120	8440000	8370000	13100000	9960000	2700000
124	9280000	8450000	11300000	9670000	1450000
128	7150000	8410000	11800000	9120000	2410000
132	3530000	5400000	6120000	5020000	1340000
136	4920000	2320000	3230000	3490000	1320000
140	7980000	9550000	14900000	10800000	3650000
144	7280000	7900000	8930000	8040000	834000
148	7740000	24100000	32300000	21400000	12500000
152	9000000	11800000	16900000	12600000	4010000
156	3140000	4290000	5780000	4400000	1320000
160	6390000	8290000	9760000	8140000	1690000
164	3870000	4460000	4900000	4410000	516000
168	3640000	3030000	5690000	4120000	1400000
172	5370000	5560000	7440000	6130000	1140000
176	2420000	3090000	3520000	3010000	555000
180	3380000	5980000	8530000	5960000	2570000
184	3880000	2440000	2100000	2810000	945000
188	2000	2820000	2560000	1790000	1560000
192	11800000	9330000	9640000	10300000	1340000
196	5860000	5000000	5610000	5490000	445000
200	3800000	5600000	5340000	4910000	971000
204	4950000	5090000	6890000	5640000	1080000
208	12700000	14200000	9950000	12300000	2150000
212	19900000	24500000	26300000	23500000	3330000
216	10200000	12500000	16600000	13100000	3240000
220	10600000	13600000	16100000	13400000	2730000
224	4140000	3700000	4250000	4030000	293000
228	7940000	7280000	8630000	7950000	673000
232	10500000	11700000	13900000	12000000	1710000
236	9200000	10200000	10700000	10000000	746000
240	10400000	13900000	14600000	13000000	2240000
244	20000000	23500000	21400000	21600000	1790000
248	15400000	19900000	15000000	16800000	2720000
252	23400000	25400000	17600000	22100000	4070000
256	12600000	14100000	10400000	12400000	1900000
260	9030000	17000000	10800000	12300000	4180000
264	7430000	11500000	9020000	9330000	2070000
268	14800000	14100000	14100000	14300000	377000
272	9330000	9130000	10500000	9650000	733000
276	7100000	11700000	9430000	9420000	2310000
280	14800000	13100000	4570000	10800000	5480000
284	14700000	10700000	5890000	10400000	4390000
288	8110000	9160000	4830000	7370000	2260000
292	9320000	6320000	7770000	7810000	1500000
296	9030000	10500000	5040000	8200000	2830000
300	22000000	22200000	7320000	17200000	8530000
304	30000000	13400000	10400000	17900000	10500000
308	35900000	48800000	28500000	37700000	10300000
312	48700000	45700000	36800000	43700000	6210000
316	60700000	65600000	19400000	48600000	25400000
320	44400000	45700000	19700000	36600000	14600000
324	88800000	80800000	22100000	63900000	36400000
328	165000000	133000000	57500000	118000000	55100000
332	195000000	190000000	102000000	163000000	52200000
336	180000000	141000000	100000000	140000000	39900000
340	42900000	40300000	39000000	40800000	1980000
344	69300000	110000000	58600000	79200000	27000000
348	53300000	35600000	26100000	38300000	13800000
352	28600000	42100000	16700000	29100000	12700000
356	16000000	14900000	9370000	13400000	3570000
360	14300000	21200000	10800000	15500000	5300000
364	34100000	35100000	24100000	31100000	6100000
368	814000	975000	1620000	1140000	425000
372	33200000	24900000	23700000	27300000	5210000
376	11700000	6880000	9930000	9520000	2460000
380	10300000	19100000	10800000	13400000	4960000
384	21400000	16300000	19200000	19000000	2550000

## Sheet: Suppl Fig 2
Supplementary Figure 2
	Luminescence Readings (same data as in Figure 2)
	L	R1	R2	R3	mean	std
	280	14800000	13100000	4570000	10800000	5480000
	284	14700000	10700000	5890000	10400000	4390000
	288	8110000	9160000	4830000	7370000	2260000
	292	9320000	6320000	7770000	7810000	1500000
	296	9030000	10500000	5040000	8200000	2830000
	300	22000000	22200000	7320000	17200000	8530000
	304	30000000	13400000	10400000	17900000	10500000
	308	35900000	48800000	28500000	37700000	10300000
	312	48700000	45700000	36800000	43700000	6210000
	316	60700000	65600000	19400000	48600000	25400000
	320	44400000	45700000	19700000	36600000	14600000
	324	88800000	80800000	22100000	63900000	36400000
	328	165000000	133000000	57500000	118000000	55100000
	332	195000000	190000000	102000000	163000000	52200000
	336	180000000	141000000	100000000	140000000	39900000
	340	42900000	40300000	39000000	40800000	1980000
	Western Blot
